# Supplementary material for: Zero-premium Medicare Advantage plans: trends in areas with socioeconomic vulnerability and health needs
Source: Health Aff Sch. 2025 Sep 19;3(9):qxaf177. doi: 10.1093/haschl/qxaf177 (PMC12449130; doi:10.1093/haschl/qxaf177)
Supplement: qxaf177_Supplementary_Data [file qxaf177_supplementary_data.zip]

Archive with 11 entries (11 files):
- 3_coi_disclosure_HAS_RDN.docx
- 3_coi_disclosure_HAS_TS.docx
- Supplement_083025.pdf
- 3_coi_disclosure_HAS_AL.docx
- 3_coi_disclosure_HAS_Arthor.docx
- 3_coi_disclosure_HAS_cj.docx
- 3_coi_disclosure_HAS_HX.docx
- 3_coi_disclosure_HAS_JHJ.docx
- 3_coi_disclosure_HAS_JML.docx
- 3_coi_disclosure_HAS_KRY.docx
- 3_coi_disclosure_HAS_LH.docx
